# Supplementary material for: Antimicrobial Resistance Profiles, Virulence Determinants, and Biofilm Formation in Enterococci Isolated from Rhesus Macaques (Macaca mulatta): A Potential Threat for Wildlife in Bangladesh?
Source: Animals (Basel). 2023 Jul 11;13(14):2268. doi: 10.3390/ani13142268 (PMC10376288; doi:10.3390/ani13142268)
Supplement: Supplementary file 1 [file animals-13-02268-s001.zip]

Archive with 1 entries (1 files):
- animals-2489262-supplementary.pdf
